# Supplementary material for: The Role of Testing and Vaccination in Mediating Social Vulnerability and COVID-19 Prevalence in Southern Nevada
Source: Int J Environ Res Public Health. 2025 Jun 21;22(7):980. doi: 10.3390/ijerph22070980 (PMC12294772; doi:10.3390/ijerph22070980)
Supplement: Supplementary file 1 [file ijerph-22-00980-s001.zip]

Archive with 1 entries (1 files):
- ijerph-3554268-supplementary.pdf
